# Supplementary material for: Temporal regulation of BMP2 growth factor signaling in response to mechanical loading is linked to cytoskeletal and focal adhesion remodeling
Source: Commun Biol. 2024 Aug 30;7:1064. doi: 10.1038/s42003-024-06753-x (PMC11364689; doi:10.1038/s42003-024-06753-x)
Supplement: Supplementary file 4 — Supplementary data 11 [file 42003_2024_6753_MOESM4_ESM.xlsx]

## Sheet: Figure 2
Figure 2a		0.003Hz
			30 minutes			90 minutes			120 minutes
		control	load	BMP	BMP/load	load	BMP	BMP/load	load	BMP	BMP/load
		1	1.23894	1.60049	1.78462	0.93572	1.79697	1.41848	1.18875	1.55119	1.61261
		1	1.0183	1.39958	1.99661	0.96357	1.68263	1.3649	1.13271	1.30167	1.84279
		1	1.00555	1.38384	1.60936	1.18875	1.55119	1.61261		1.83849	1.702
		1		1.45091			1.45496			1.71
		1		1.29934			1.74696
		1		1.48315			1.60634
		1		1.48315			1.76506
		1		1.47571			1.37056
		1
Figure 2b		1Hz
			30 minutes			90 minutes			120 minutes
		control	load	BMP	BMP/load	load	BMP	BMP/load	load	BMP	BMP/load
		1	0.99033	1.60049	3.52452	0.89877	1.79697	2.60728	1.05208	1.55119	1.82822
		1	0.84182	1.39958	3.19152	1.11541	1.68263	2.69749	1.59388	1.30167	2.20635
		1	1.04355	1.38384	2.62325	1.16791	1.55119	3.80291	1.02574	1.83849	2.01187
		1		1.45091	2.47492		1.45496			1.71	1.98174
		1		1.29934	2.81674		1.74696				1.87033
		1		1.48315			1.60634
		1		1.48315			1.76506
		1		1.47571			1.37056
		1
Figure 2c		10Hz
			30 minutes			90 minutes			120 minutes
		control	load	BMP	BMP/load	load	BMP	BMP/load	load	BMP	BMP/load
		1	1.08273	1.60049	1.93492	1.17252	1.79697	2.79155	1.12831	1.55119	2.89836
		1	1.22932	1.39958	2.15586	0.92817	1.68263	3.7455	1.41985	1.30167	3.52742
		1	1.05461	1.38384	1.80224	1.16495	1.55119	3.34071	1.02426	1.83849	3.36915
		1		1.45091	2.40828		1.45496			1.71	2.91559
		1		1.29934	2.55416		1.74696				2.87979
		1		1.48315			1.60634
		1		1.48315			1.76506
		1		1.47571			1.37056
		1
Figure 2d			30 minutes				90 minutes				120 minutes
		control	BMP	B/L 0.03 Hz	B/L 1Hz	B/L 10Hz	BMP	B/L 0.03 Hz	B/L 1Hz	B/L 10Hz	BMP	B/L 0.03 Hz	B/L 1Hz	B/L 10Hz
		1	1.60049	1.78462	3.52452	1.93492	1.79697	1.41848	2.60728	2.79155	1.55119	1.61261	1.82822	2.89836
		1	1.39958	1.99661	3.19152	2.15586	1.68263	1.3649	2.69749	3.7455	1.30167	1.84279	2.20635	3.52742
		1	1.38384	1.60936	2.62325	1.80224	1.55119	1.61261	3.80291	3.34071	1.83849	1.702	2.01187	3.36915
		1	1.45091		2.47492	2.40828	1.45496				1.71		1.98174	2.91559
		1	1.29934		2.81674	2.55416	1.74696						1.87033	2.87979
		1	1.48315				1.60634
		1	1.48315				1.76506
		1	1.47571				1.37056
		1
Figure 2e		ID1									ID2
		control	BMP	Load 0.03Hz	B/L 0.03 Hz	Load 1Hz	B/L 1Hz	Load 10Hz	B/L 10Hz		control	BMP	Load 0.03Hz	B/L 0.03 Hz	Load 1Hz	B/L 1Hz	Load 10Hz	B/L 10Hz
		1	3.00221	0.82853	9.27359	0.99261	6.40176	1.3938	11.8421		1	1.35164	0.99863	2.67645	1.11265	2.50661	1.45487	3.52643
		1	2.94913	1.58195	7	1.38373	14.9361	1.44665	15.1425		1	1.72253	1.58843	3.13845	1.3285	4.04688	1.19082	5.06445
		1	5.29396	0.93049	6.77699	0.85693	7.8453	0.88005	7.26349		1	1.99988	1.04916	2.81434	0.9821	2.05127	0.69562	2.97394
		1	5.53473								1	1.99991
		1	3.84358								1	2.12544
		1									1
		1									1
		1									1
		1									1
Figure 2f		ID1							ID2							Smad7
		control	BMP	Load 1Hz	B/L 1Hz	Load 10Hz	B/L 10Hz		control	BMP	Load 1Hz	B/L 1Hz	Load 10Hz	B/L 10Hz		control	BMP	Load 1Hz	B/L 1Hz	Load 10Hz	B/L 10Hz
		1	1.33467	0.93237	1.76684	0.9132	2.70924		1	1.10162	1.00539	1.29527	1.32068	2.04928		1	0.86167	1.23171	1.51328	1.34307	1.65642
		1	0.71983	0.90418	1.9821	1.44613	2.79635		1	0.79558	0.85125	1.37004	0.91242	1.54582		1	1.63151	1.08393	2.02972	2.43015	2.42348
		1	1.89211	1.0785	1.28618	1.44868	3.57751		1	1.38556	1.14854	1.11957	1.32319	2.53455		1	1.10652	1.19156	1.35121	1.15404	2.65924
		1	1.48363	0.74366	1.39303	0.93243	5.14701		1	1.35852	0.92724	1.43541	1.18594	1.90372		1	1.23459	1.11455	0.97437	1.93555	1.39628
					2.99619		5.36698					2.13935		1.27252					1.2662		1.69508
					1.12158							1.19234		2.39629					1.84616
														2.74616
		Noggin							BR1B							SPP1
		control	BMP	Load 1Hz	B/L 1Hz	Load 10Hz	B/L 10Hz		control	BMP	Load 1Hz	B/L 1Hz	Load 10Hz	B/L 10Hz		control	BMP	Load 1Hz	B/L 1Hz	Load 10Hz	B/L 10Hz
		1	0.89638	0.59017	1.23139	1.31904	2.84595		1	0.99281	1.36915	1.42505	1.84279	1.4463		1	0.83827	0.60862	1.02396	1.9026	1.86008
		1	1.38618	2.00814	1.16669	1.39258	3.76265		1	0.87875	0.8876	1.54642	1.74128	1.1851		1	0.71749	0.6858	0.98319	2.02184	1.254
		1	1.06688	1.14595	1.12738	1.23291	3.27467		1	1.21242	1.65922	1.24288	1.6004	2.62739		1	1.0856	1.34386	0.70753	2.04726	2.20768
		1	1.36637	0.77386	2.1514		2.43637		1	0.76148	0.90279	1.27622	1.77494	1.58705		1	0.60862	1.01032	0.50416		1.87271
							2.29101					1.58021		1.08189				0.4345	1.04529		1.41846
							2.62345							2.33983					0.9458		2.03262
														1.07259
		c-fos							ITGAV							ITGB1
		control	BMP	Load 1Hz	B/L 1Hz	Load 10Hz	B/L 10Hz		control	BMP	Load 1Hz	B/L 1Hz	Load 10Hz	B/L 10Hz		control	BMP	Load 1Hz	B/L 1Hz	Load 10Hz	B/L 10Hz
		1	0.77605	1.12475	1.61988	2.11937	1.61204		1	1.01497	1.2752	1.3977	1.55139	1.17912		1	1.29931	1.78448	1.61087	1.47099	1.40889
		1	1.08139	1.60029	1.73406	1.97397	1.6576		1	0.9596	1.01762	1.09378	1.49532	1.17033		1	1.0489	1.04323	1.27425	1.58014	1.4059
		1	0.86937	1.47817	1.11915	1.86712	1.95269		1	1.01291	0.99651	0.90164	1.12413	1.6813		1	1.0691	1.17833	1.03998	1.17001	1.36229
		1	0.76085	0.9151	1.05144	1.451	3.04311		1	0.93198	0.96272	1.13342	1.68108	1.01153		1	1.20623	1.27575	1.14649	1.4459	1.34742
					1.32106		1.42693					1.14159		1.49552					1.34974		1.24025
					0.80556		2.5959					1.15321		1.33526					1.41775		1.35946
							1.00354							1.26803							1.09779
		ITGB3
		control	BMP	Load 1Hz	B/L 1Hz	Load 10Hz	B/L 10Hz
		1	1.05431	1.11636	1.6709	1.2605	1.98672
		1	1.06703	1.34929	2.16713	1.41676	2.79695
		1	0.93418	1.23085	1.2906	2.02286	1.59363
		1	1.06951	1.35274	2.06456		1.66998
					2.05862		1.51304
							1.97407

## Sheet: Figure 3
	Figure 3b	Focal adhesions/cell							Figure 3c	% of cells
		control	BMP	load 1Hz	B/L 1Hz	load 10Hz	B/L 10Hz			FA size	control	BMP	load 1Hz	B/L 1Hz	load 10Hz	B/L 10Hz
		95	22	5	25	33	15			0.4 - 0.1	100	100	100	100	100	100
		3	20	5	47	6	16			0.7 - 0.4	70.2479	77.4834	80.5369	82.5758	86.6667	78.3784
		23	20	6	36	9	9			1 - 0.7	35.5372	46.3576	52.349	46.9697	62.963	59.4595
		20	16	7	4	22	19			>1	29.7521	44.6689	46.3087	42.1515	57.7778	60.3604
		7	21	10	39	14	23
		9	19	5	13	18	15
		18	14	6	6	12	28
		18	18	5	16	11	5
		10	15	21	49	12	15
		32	7	40	6	1	10
		11	13	20	18	10	15
		34	26	13	11	5	6
		21	30	28	8	4	6
		9	5	61	30	2	25
		9	11	61	46	2	7
		31	12	40	88	22	10
		7	4	31	16	13	7
		16	13	28	54	28	15
		11	10	49	17	15	10
		20	18	46	47	10	11
		42	5	43	5	19	13
		16	4	35	32	9	10
		16	7	6	37	13	42
		17	4	10	18	60	11
		21	--	7	8	58	32
		14	4	15	14	7	10
		24	2	6	18	14	27
		9	3	23	50	12	44
		12	3	24	65	37	55
		10	2	26	57	65	47
		25	2	34	111	50	7
		45	2	13	50	48	41
		28	3	20	67	49	26
		10	3	35	38	22	17
		40	15	10	128	29	51
		62	11	11	101	25	70
		17	2	10	31	47	23
		61	30	16	20	76	57
		5	47	12	26	39	128
		6	34	13	34	42	33
		12	121	14	8	23	33
		7	53	15	24	21	54
		5	60	10	19	13	96
		7	47	22	33	8	31
		13	51	12	6	18	57
		--	38	6	36	21	19
		12	71	31	73	14	47
		10	28	26	59	53	39
		48	47	18	27	22	19
		33	46	11	5	14	35
		15	60	22	26	48	68
		20	28	33	14	32	28
		28	22	71	64	23	7
		30	55	22	8	75	26
		46	49	41	32	71	9
		9	28	20	17	17	55
		21	31	10	30	7	44
		23	38	49	13	41	22
		10	49	14	18	44	26
		22	30	13	10	18	50
		12	5	27	12	10	39
		22	77	30	18	16	31
		8	18	27	12	16	24
		7	48	24	12	59	17
		18	33	40	21	--	48
		25	30	6	40	72	34
		10	44	37	14	5	64
		7	24	71	27	29	50
		15	32	28	39	62	19
		6	47	21	19	29	33
		24	12	19	29	41	23
		15	21	5	34	16	16
		32	10	20	19	12	6
		14	11	15	5	20	27
		7	38	24	37	35	41
		12	20	13	32	26	78
		25	20	29	23	8	74
		6	16	21	5	27	71
		7	21	16	19	33	37
		19	20	34	9	72	84
		8	30	19	20	38	32
		20	20	2	8	34	45
		15	30	13	10	35	53
		17	31	19	8	9	33
		12	46	24	24	31	64
		14	55	8	14	114	63
		8	10	38	8	43	17
		6	33	46	13	5	16
		17	11	30	21	25	10
		25	16	24	17	26	6
		12	59	9	24	54	14
		12	50	19	11	38	20
		16	85	7	22	36	8
		15	38	30	49	93	47
		20	35	32	47	22	55
		10	38	38	30	37	14
		19	47	68	18	59	22
		35	29	24	13	54	42
		20	8	71	9	28	117
		21	5	51	8	43	59
		19	21	21	53	13	18
		11	65	33	24	63	50
		23	23	15	73	52	18
		23	24	14	32	7	33
		14	40	21	34	17	12
		7	39	40	13	27	9
		6	11	40	35	18	22
		58	15	20	43	23	31
		33	48	6	10	20	24
		20	28	11	27	12	55
		48	49	16	9	6
		13	8	12	21	17
		25	23	12	28	8
		29	15	48	13	18
		27	9	24	37	9
		14	42	12	14	17
		28	4	34	10	24
		12	13	10	15	61
		26	45	18	8	28
		13	43	17	13	42
			20	6	27	14
			22	23	45	26
			6	13	30	32
			14	18	8	22
			20	21	12	11
			23	45	8	33
			15	16	14	4
			42	14	20	48
			29	82		11
			16	46		15
			27	25		13
			12	25		16
			31	27		39
			29	23		39
			49	39		8
			12	31
			10	58
			23	25
			14	30
			21	34
			30	9
			36	18
			18	10
			36	8
			6	8
			21	15
			8	8
			36	7
			15	6
			8
			40

## Sheet: Figure 4
	Figure 4a	without BMP2				plus BMP2
		control	load	24h pre-L	L+pre-L	control	load	24h pre-L	L+pre-L
		1	1.06673	1.00945	0.94013	2.12022	5.00895	6.51707	4.02183
		1	1.3451	0.96389	1.04687	2.54313	4.11649	4.20637	6.55417
		1	1.10511	0.95637	1.11044	2.6379	5.5359	5.23329	5.05013
		1	1.05731		1.20572	3.98366	6.77149
	Figure 4b	ID1									ID2									BMBR1B
		without BMP2				plus BMP2					without BMP2				plus BMP2					without BMP2				plus BMP2
		control	load	24h pre-L	L+pre-L	control	load	24h pre-L	L+pre-L		control	load	24h pre-L	L+pre-L	control	load	24h pre-L	L+pre-L		control	load	24h pre-L	L+pre-L	control	load	24h pre-L	L+pre-L
		1	1.95694	1.22121	1.46454	8.91087	--	6.25535	17.3079		1	1.44028	1.10463	1.03777	1.72594	4.07311	1.69334	3.31423		1	1.05777	1.17517	1.48977	1.14813	1.24758	1.28966	2.0011
		1	1.78743	1.29458	1.04677	6.91786	11.2268	11.5755	11.1984		1	1.31718	1.07134	1.23402	1.65095	2.43063	3.61405	2.24156		1	1.13367	1.74147	1.17472	0.78909	0.62658	1.27444	1.46
		1	1.03059	0.70951	1.2478	5.33251	17.7106	10.541	10.7841		1	1.04817	0.80506	1.24303	1.8931	3.63345	2.18446	3.20166		1	0.79587	1.23632	1.36987	0.7531	0.89958	1.17499	0.99795
		1	1.16584		0.65301		8.81258		7.71618		1	0.89628		0.80069		2.46372		2.95908		1	0.81534		1.05907		1.17274		1.29805
		ITGAV									ITGB3									Noggin
		without BMP2				plus BMP2					without BMP2				plus BMP2					without BMP2				plus BMP2
		control	load	24h pre-L	L+pre-L	control	load	24h pre-L	L+pre-L		control	load	24h pre-L	L+pre-L	control	load	24h pre-L	L+pre-L		control	load	24h pre-L	L+pre-L	control	load	24h pre-L	L+pre-L
		1	1.00561	1.51339	1.44433	1.01723	1.11443	1.39878	1.21554		1	0.94964	1.59047	1.77776	0.90987	1.16537	1.45915	1.39254		1	1.88883	1.73431	1.94711	1.47114	3.20654	1.76323	2.77193
		1	1.27299		1.43483	1.05775	0.85335	1.15471	1.65623		1	1.55244		1.39531	1.09186	0.72663	1.30432	1.97809		1	2.34903	1.8298	1.63253	1.45298	1.79112	1.72236	2.87793
		1	0.97761	1.72964	1.22141	--	1.33472	1.75763	1.01006		1	1.04478	1.91675	1.51951	1.32783	1.13906	2.21734	--		1	1.33973	0.80084	1.6938	1.23598	2.02917	2.57296	1.72527
		1	1.11583	1.4941	1.02484	1.05899	1.16048	--	1.01542		1	1.21403	1.86549	1.46503	1.2887	1.29146	--	1.87899		1	1.05161		1.23421		1.95071		1.41611
	Figure 4c	control	BMP	B/L	pre-L/B	30' rest/B	120' rest/B
		1	3.63195	4.26021	6.09187	1.08923	1.90296
		1	2.36668	5.14197	6.51707	1.18991	1.18139
		1	2.12022	5.00895	4.20637	2.47895	2.1919
		1	2.54313	4.11649	5.23329	2.55827	2.0506
		1	2.6379	5.5359
			3.98366	6.77149

## Sheet: Figure 5
	Figure 5a	control	BMP	B/L	90' pre-L		control	BMP	B/L	30' pre-L	30' L	60' L	30' end L
		1	3.54758	4.96476	3.55991		1	3.54758	4.96476	1.46894	2.34674	2.5972	2.44975
		1	2.34113	4.80084	4.05795		1	2.34113	4.80084	2.55064	3.19773	4.323	2.69795
		1	2.6379	5.52923	4.79218		1	2.6379	5.52923	2.08765	2.75295	3.83153	2.00771
		1	3.23606				1	3.23606		1.87139	3.57043	4.61425	1.74459
			3.35871					3.35871

## Sheet: Figure 6
	Figure 5a	control	Jas
		1	0.4245
		1	0.44139
		1	0.41261
		1	0.48147
		1	0.5359
		1	0.51282
		1	0.30689
		1	0.42553
		1	0.38462
		1	0.37341
		1	0.32313
		1	0.42553
	Figure 5c	control				Jas						Figure 5d		control				Jas
		control	load	BMP	B/L	control	load	BMP	B/L					control	load	BMP	B/L	control	load	BMP	B/L
		65	21	14	25	35	32	21	56				0.1-0.4	100	100	100	100	100	100	100	100
		36	73	58	29	41	27	9	19				0.4-0.7	92.9825	94.6309	100	97.2789	95.1724	95.9016	95.5696	90.7285
		25	69	29	22	41	22	11	48				0.7-1	72.807	86.5772	76.9912	82.9932	77.2414	77.0492	75.3165	74.8344
		29	53	6	16	50	12	46	46				>1	64.9123	82.5503	65.4867	76.1905	67.5862	69.6721	72.7848	68.2119
		32	27	34	24	23	25	11	36
		23	49	36	15	18	22	10	29
		47	55	40	27	30	29	22	22
		24	39	35	27	22	19	6	39			Figure 5e		normalized pSmad
		16	15	49	24	20	14	20	4					control				Jas
		18	31	19	17	43	4	20	9					control	load	BMP	B/L	control	load	BMP	B/L
		8	22	18	12	24	40	23	25					1	1.0612	1.46279	3.36023	1	0.81945	1.32913	1.53551
		26	27	19	22	12	15	43	30					1	1.11805	1.83876	6.02128	1	0.97907	1.94341	2.31459
		19	19	13	34	18	28	33	8					1	1.1696	1.99678	5.84677	1	1.17882	1.48242	2.11189
		24	40	45	27	18	28	37	37					1	1.07277	1.49847	3.45159	1	1.11878	1.92745	2.74967
		18	60	55	20	15	27	30	14
		31	20	32	25	18	11	5	21
		29	30	25	35	13	7	30	10			Figure 5f		Id1
		13	56	40	26	15	49	23	31					control				Jas
		6	52	20	55	19	8	5	29					control	load	BMP	B/L	control	load	BMP	B/L
		22	42	46	26	21	16	8	20					1	0.97268	3.57682	5.85814	1	0.63127	3.73352	4.62211
		14	44	36	14	73	7	25	15					1	1.72243	4.31679	9.11136	1	1.30905	5.98221	7.70744
		19	15	17	26	49	32	18	25					1	0.99261	2.94913	6.40176	1	0.90389	3.95145	4.58726
		12	27	17	44	40	34	18	20					1	1.38373	5.29396	14.9361
		48	52	44	36	15	7	11	40					1	0.85693	5.53473	7.8453
		16	24	62	19	22	7	31	64
		23	29	17	25	21	17	86	18
		64	53	14	21	29	9	54	12
		53	67	16	40	10	11	38	23
		21	44	46	23	12	5	35	19
		14	23	27	16	8	22	22	74
		13	43	20	20	37	35	42	52
		39	33	40	19	23	15	13	60
		48	42	14	62	8	14	11	61
		25	12	18	25	13	16	10	19
		12	11	22	39	10	11	16	38
		26	21	47	31	13	14	50	17
		9	28	12	50	38	30	8	5
		21	22	10	33	36	8	3	56
		11	11	13	26	33	30	10	8
		20	20	10	55	16	28	13	8
		16	38	21	38	23	82	16	29
		12	16	15	19	13	55	12	8
		10	39	22	10	30	55	33	5
		14	12	16	39	33	21	4	12
		3	31	14	34	17	45	20	23
		14	29	11	17	14	33	47	8
		28	34	15	15	20	52	27	14
		59	40	8	15	17	50	12	18
		16	29	48	34	19	42	37	34
		29	28	39	41	25	19	36	27
		28	39	25	18	14	22	42	11
		26	24	14	24	16	40	31	32
		9	30	30	19	24	33	66	11
		9	38	46	39	21	9	44	11
		5	17	29	17	16	18	54	10
		18	5	31	93	26	11	43	15
		25	30	7	68	22	9	2	18
		60	32	13	27	12	4	9	6
		29	54	36	16	28	26	6	24
		14	36	11	28	59	21	16	31
		20	38	10	16	34	20	23	6
		10	23	13	5	75	9	8	3
		11	72	45	81	53	23	8	20
		28	89	9	27	12	7	3	26
		24	87	36	64	27	11	28	25
		40	94	30	57	26	12	33	18
		17	35	17	42	22	24	4	15
		15	5	44	47	38	73	5	34
		8	3	50	24	33	20	25	36
		16	19	27	31	19	55	37	65
		18	12	43	56	18	28	29	19
		30	20	31	38	14	9	28	12
		63	14	11	54	16	38	23	15
		17	14	18	36	12	37	13	12
		28	42	32	39	11	24	18	32
		12	33	26	74	14	56	15	9
		47	12	5	11	14	40	12	8
		15	24	13	29	47	28	50	13
		63	54	12	16	46	26	26	7
		16	29	34	33	6	23	52	6
		16	60	16	49	56	55	16	48
		6	37	39	20	57	46	21	62
		19	13	52	27	37	12	36	49
		11	28	38	24	69	27	31	13
		21	3	16	33	46	18	28	23
		3	27	42	48	40	33	26	17
		3	35	27	68	11	61	15	31
		11	19	36	67	19	41	5	28
		65	16	20	37	18	38	12	26
		52	34	30	73	5	72	13	34
		32	16	22	42	50	33	18	25
		51	40	41	29	17	13	7	31
		27	36	9	62	26	60	16	57
		19	49	51	36	13	6	30	44
		27	18	48	14	35	33	43	44
		47	86	14	50	35	36	19	34
		47	36	6	22	42	46	27	22
		40	49	14	40	54	46	31	99
		5	52	24	6	9	26	32	11
		34	46	23	20	67	80	69	38
		21	43	13	17	71	31	36	22
		17	60	15	62	12	38	49	32
		16	42	17	43	44	58	57	40
		21	25	32	15	9	77	24	26
		15	62	21	26	50	74	24	30
		58	41	15	13	32	49	20	30
		24	95	55	42	54	29	58	46
		26	30	21	48	8	42	45	45
		12	14	25	36	23	28	63	21
		30	13	11	33	12	14	58	19
		28	26	23	29	42	29	50	58
		28	60	39	32	12	36	61	35
		26	24	29	32	65	19	42	58
		22	10		27	67	14	28	24
			19		24	30	15	30	27
			55		10	33	14	30	30
			29		39	14	40	26	25
			39		25	86	58	36	10
			22		38	75	46	62	15
			53		35	88	53	61	16
			27		21	74	40	52	26
			13		52	41	35	70	15
			42		40	16		57	53
			51		52	89		37	8
			46		17	8		38	43
			23		18	22		41	26
			25		44	49		26	61
			37		39	79		16	17
			53		31	49		39	44
			64		38	15		34	28
			43		9	26		40	40
			8		12	22		20	68
			41		17	39		26	59
			34		19	44		73	67
			16		38	48		23	29
			20		21	53		31	26
			31		17	87		29	21
			60		22	28		45	26
			27		74	47		18	27
			51		38	47		67	26
			27		9	61		55	4
			16		7	38		47	12
			16		31	18		73	12
			38		38	5		67	17
			5		59	17		64	38
			27		47			25	10
			7		52			64	5
			16					6	5
			15					65	9
								39	29
								45	12
								40
								67
								44
								65
								20
								61
								20

## Sheet: Supplementary Data 2
			control	BMP	load 1Hz	B/L 1Hz	load 10Hz	B/L 10Hz
		ITG b5	0	0.11597	0.14203	0.14351	0.04354	0.10318
		ITG b3	0	0.04441	0.33607	0.8039	0.64773	0.86432
		ITG b1	0	0.20899	0.40103	0.38572	0.5026	0.39773
		ITG av	0	-0.02934	0.08816	0.13177	0.54891	0.38501
		ITG a5	0	-0.0059	0.12941	-0.02625	0.21841	0.15163
		ITG a1	0	0.17113	0.15523	0.13119	0.35781	0.22399
		c-fos	0	-0.19773	0.35567	0.35071	0.88976	0.92511
		SPP1	0	-0.29958	-0.2032	-0.2037	0.77017	0.70176
		RUNX2	0	0.03572	0.17007	0.07505	0.03084	-0.10637
		COL1A2	0	0.41801	0.03344	0.08726	-0.07526	0.20382
		BR2	0	0.075	0.30158	0.28112	0.28963	0.13335
		BR1B	0	-0.05685	0.31595	0.39684	0.79896	0.69601
		BR1A	0	0.11007	0.18951	0.19547	0.27047	0.08935
		Smurf2	0	0.18959	0.39257	0.38003	0.44443	0.40733
		Smurf1	0	0.03782	0.1763	0.13273	0.44882	0.28194
		Noggin	0	0.2375	0.17572	0.64636	0.88121	1.42064
		SMAD7	0	0.2733	0.20844	0.5819	0.7788	1.09546
		DLX2	0	0.36797	0.25048	0.31156	0.99137	1.18183
		ID2	0	0.21452	-0.02458	0.5113	0.24557	1.04548
		ID1	0	0.44102	-0.12866	0.81365	0.24502	2.04508

## Sheet: Supplementary Data 5
	S5a	24h static	24h load			S5b	24h static	24h load
		1.12823	1.12955				3.94212	3.94673
		1.29308	0.97151				4.51809	3.39452
		1.08375	1.07558				3.78668	3.75813
		0.96699	1.33859				3.37872	4.67712
		1.42354	1.05316				4.97392	3.6798
		1.13989	0.96057				3.98286	3.35628
			1.10635					3.86566
			1.0013					3.49859
			1.20118					4.19701
			1.31845					4.60675
